# Supplementary material for: Excitable Rho dynamics control cell shape and motility by sequentially activating ERM proteins and actomyosin contractility
Source: Sci Adv. 2024 Sep 6;10(36):eadn6858. doi: 10.1126/sciadv.adn6858 (PMC11378911; doi:10.1126/sciadv.adn6858)
Supplement: Supplementary file 2 — Movies S1 to S17 [file sciadv.adn6858_movies_s1_to_s17.zip]

Archive with 17 entries (17 files):
- adn6858_movie_s17.mp4
- adn6858_movie_s15.mp4
- adn6858_movie_s14.mp4
- adn6858_movie_s13.mp4
- adn6858_movie_s12.mp4
- adn6858_movie_s11.mp4
- adn6858_movie_s10.mp4
- adn6858_movie_s9.mp4
- adn6858_movie_s8.mp4
- adn6858_movie_s7.mp4
- adn6858_movie_s6.mp4
- adn6858_movie_s5.mp4
- adn6858_movie_s4.mp4
- adn6858_movie_s3.mp4
- adn6858_movie_s2.mp4
- adn6858_movie_s1.mp4
- adn6858_movie_s16.mp4
