# Supplementary material for: Excitable Rho dynamics control cell shape and motility by sequentially activating ERM proteins and actomyosin contractility
Source: Sci Adv. 2024 Sep 6;10(36):eadn6858. doi: 10.1126/sciadv.adn6858 (PMC11378911; doi:10.1126/sciadv.adn6858)
Supplement: Supplementary file 3 — Data S1 [file sciadv.adn6858_data_s1.zip]

Archive with 1 entries (1 files):
- adn6858_data_s1.xlsx
