# Supplementary material for: Excitable Rho dynamics control cell shape and motility by sequentially activating ERM proteins and actomyosin contractility
Source: Sci Adv. 2024 Sep 6;10(36):eadn6858. doi: 10.1126/sciadv.adn6858 (PMC11378911; doi:10.1126/sciadv.adn6858)
Supplement: Supplementary file 3 — Data S1 [file sciadv.adn6858_data_s1.zip › adn6858_data_s1.xlsx]

## Sheet: Table S1-cell lines used
	Figure / movie	Panel(s)	Cell line(s) used
	Figure 1	1A-C	HT-HUVEC/RhoB sensor/miRFP680-NES-p2A-ezrin-mRuby3
		1D	HT-HUVEC/RhoB sensor, HT-HUVEC/RaichuEV-Rac, HT-HUVEC/RaichuEV-Cdc42
		1E	HT-HUVEC/RhoB sensor/mRuby3, HT-HUVEC/RhoA2G/mRuby3, HT-HUVEC/DORA RhoA/mRuby3
		1F	HT-HUVEC/RhoB sensor, HT-HUVEC/RaichuEV-Rac, HT-HUVEC/RaichuEV-Cdc42
		1H-K	HT-HUVEC/RhoB sensor, HT-HUVEC/RaichuEV-Rac, HT-HUVEC/RaichuEV-Cdc42
	Figure 2	2A	HT-HUVEC/RaichuEV-Rac
		2B	HT-HUVEC/RaichuEV-Cdc42
		2C	HT-HUVEC/RhoB sensor, HT-HUVEC/RhoB sensor/mRuby3-MLC
		2D	HT-HUVEC/DORA RhoA/mRuby3
		2E	HT-HUVEC/RhoA2G/mRuby3
	Figure 3	3A,B	HT-HUVEC/RhoB sensor/mRuby3-MLC
		3C,D	HT-HUVEC/RhoB sensor, HT-HUVEC/RhoB sensor/mRuby3-MLC
		3E,F	HT-HUVEC/DORA RhoA/mRuby3
		3G,H	HT-HUVEC/RhoA2G/mRuby3
		3I,J	HT-HUVEC/RhoB sensor/mRuby3-MLC
	Figure 4	4A,B	HT-HUVEC/RhoB sensor/mRuby3-MLC
		4C,D,G	HT-HUVEC/RhoB sensor, HT-HUVEC/RhoB sensor/mRuby3-MLC
		4E,F	HT-HUVEC/RhoB sensor/mRuby3-MLC
		4H	HT-HUVEC/RhoB sensor, HT-HUVEC/RhoB sensor/mRuby3-MLC
	Figure 5	5A,B	HT-HUVEC/RhoB sensor/mRuby3-MLC
		5D-G	HT-HUVEC/RhoB sensor/miRFP680-NES-p2A-ezrin-mRuby3
	Figure 6	6B-I	HT-HUVEC
		6J-L	HT-HUVEC
		6M	HT-HUVEC/mScarlet3-CAAX
		6N-P	HT-HUVEC
	Figure 7	7A-F	HT-HUVEC
		7G	HT-HUVEC/mScarlet3-CAAX
		7H-J	HT-HUVEC/RhoB sensor
	Figure S1	S1A-C	HT-HUVEC/DORA-RhoA/mRuby3, HT-HUVEC/RhoA2G/mRuby3, HT-HUVEC/RhoB sensor/mRuby3
	Figure S2	S2	HT-HUVEC/RhoB sensor/miRFP680-NES-p2A-dTomato-2xrGBD
	Figure S3	S3	HT-HUVEC/RhoB sensor/mRuby3-MLC
	Figure S4	S4	HT-HUVEC/RaichuEV-Rac, HT-HUVEC/RaichuEV-Cdc42
	Figure S5	S5	HT-HUVEC/RhoB sensor/mRuby3-MLC
	Figure S6	S6	HT-HUVEC/DORA-RhoA, HT-HUVEC-RhoA2G
	Figure S7	S7A,C	HT-HUVEC/miRFP680-NES-p2A-ezrin-mRuby3
		S7B,D	HT-HUVEC/miRFP680-NES-p2A-ezrin-T567A-mRuby3
		S7E,F	HT-HUVEC
	Figure S8	S8A	HT-HUVEC/RhoB sensor
		S8B	HT-HUVEC/RhoB sensor
		S8C	HT-HUVEC/RhoB sensor, HT-HUVEC/RhoB sensor(PKN-L59Q)
	Movie S1		HT-HUVEC/RhoB sensor/miRFP680-NES-p2A-ezrin-mRuby3
	Movie S2		HT-HUVEC/RaichuEV-Rac
	Movie S3		HT-HUVEC/RaichuEV-Cdc42
	Movie S4		HT-HUVEC/RhoB sensor/mRuby3
	Movie S5		HT-HUVEC/DORA-RhoA/mRuby3
	Movie S6		HT-HUVEC/RhoA2G/mRuby3
	Movie S7		HT-HUVEC/RhoB sensor/miRFP680-NES-p2A-dTomato-2xrGBD
	Movie S8		HT-HUVEC/RhoB sensor/mRuby3-MLC
	Movie S9		HT-HUVEC/RhoB sensor/mRuby3-MLC
	Movie S10		HT-HUVEC/RhoB sensor/mRuby3-MLC
	Movie S11		HT-HUVEC/RhoB sensor/mRuby3-MLC
	Movie S12		HT-HUVEC/RhoB sensor/mRuby3-MLC
	Movie S13		HT-HUVEC/RhoB sensor/mRuby3-MLC
	Movie S14		HT-HUVEC/RhoB sensor/mRuby3-MLC
	Movie S15		HT-HUVEC/RhoB sensor/miRFP680-NES-p2A-ezrin-mRuby3
	Movie S16		HT-HUVEC/RhoB sensor
	Movie S17		HT-HUVEC/RhoB sensor

## Sheet: Table S2-data Fig.6 
	6C: pERM RFU as a function of Cpd31 dosage								6M: pERM RFU siNT vs siSLKLOK monolayers
dosage:	0(uM)	0.04	0.2	1	5	10		condition	siNT	siSL/LOK
Replicate 1	157.6	130.7	62.4	27.5	17	16.2		Replicate 1	70.85	45.88
Replicate 2	112.7	70.5	35.1	15.8	10.7	11		Replicate 2	182.91	112.5
Replicate 3	200.36	113.37	83.41	41.67	19	22.5		Replicate 3	123.86	81.68
								Replicate 4	394.57	256.79
	6F: pERM RFU for control vs Cpd31 vs Y27632							Replicate 5	263.97	125.59
trt:	control	Cpd31	Y27632
Replicate 1	146.85	26.44	214.05						6O: pERM RFU Cpd31 combination w Rho activators
Replicate 2	219.9	25.65	273.21					Cpd31	no	yes	no	yes	no	yes
Replicate 3	208.2	24.3	260					trtment	control	control	Noc.	Noc.	Thrombin	Thrombin
Replicate 4	329.4	24.7	388.3					Replicate 1	194		494.2		551.1
								Replicate 2	237.1	33.2	480	52.7	421.8	39.4
	6G: pMLC RFU for control vs Cpd31 vs Y27632							Replicate 3	157.5	18.5	483.6	45.9	215.6	21.6
trt:	control	Cpd31	Y27632					Replicate 4	148.1	19.1			282.3	31.2
Replicate 1	109.41	96.25	42.94					Replicate 5	161.4	16.4	678.1	43
Replicate 2	56.62	63.44	29.3					Replicate 6	120.144	13.98
Replicate 3	123.23	130.48	49.16
Replicate 4	69.66	62.4	26.75						6P: pERM RFU post thrombin addition +/- Cpd31
								Treatment	Control	Control	Control	Control	Cpd31	Cpd31	Cpd31	Cpd31
	6I: pERM RFU per time post Cpd31 trt							Time (min)	0	2	5	10	0	2	5	10
time:	0	2.5 min	5 min	10 min	20 min	30 min		Replicate 1	194	551.1	333.4	367.8	33.2	39.4	32.9	32.6
Replicate 1	211.8	26.1	23.7	25.5	41.3	21.3		Replicate 2	237.1	421.8	417.1	304.9	18.5	21.6	17.9	18
Replicate 2	163	21.7	14	12.2	15.1	13.5		Replicate 3	157.5	215.6	177.7	156.6	19.1	31.2	32.9	25.5
Replicate 3	188.71	23.63	28.75	29.07	31.17	27.85		Replicate 4	148.1	282.3	247.9	202.8
	6K: SLK (RFU, norm.)
condition	siNT	siSL/LOK
Replicate 1	1	0.5518
Replicate 2	1	0.2016
Replicate 3	1	0.0903
	6L: LOK (RFU, norm.)
condition	siNT	siSL/LOK
Replicate 1	1	0.8544
Replicate 2	1	0.5506
Replicate 3	1	0.4915

## Sheet: Table S3-data Fig.7
	7C: endpoint cell area drug treatments							7F: Fraction cells blebbing different drug treatments
condition	Control	Cpd31	Y27632	Cdp31&Y2			condition	Control	Noc	Noc+Cpd31	Noc followed by Cp31 rescue
Replicate 1	1429.87	1611.27	1574.9	1814.51			Replicate 1	0	0.86	0.2	0.41
Replicate 2	1363.17	1521.23	1832.66	1594.16			Replicate 2	0.03	0.54	0.07	0.19
Replicate 3	1226.39	1428.12	1613	1438.22			Replicate 3	0	0.47	0.07	0.2
Replicate 4	1337.71	1244.05	1091.11	1461.17			Replicate 4	0.03	0.55	0.04	0.22
Replicate 5	1780.5	2089.1	2305.56	2170.82
Replicate 6	1593.35	2132.43	2455.71	3266.79				7G: Fraction cells blebbing +noco siNT vs siSLKLOK
							nocodazole:	no	no	yes	yes
	7D: endpoint eccentricity drug treatments						siRNA	siNT	siSLKLOK	siNT	siSLKLOK
condition	Control	Cpd31	Y27632	Cdp31&Y2			Replicate 1	0.14	0.12	0.71	0.5
Replicate 1	0.750049	0.862541	0.860734	0.835881			Replicate 2	0.04	0.06	0.3924	0.2216
Replicate 2	0.592266	0.765049	0.802462	0.84658			Replicate 3	0.23	0.23	0.63	0.55
Replicate 3	0.603633	0.746673	0.770778	0.820012			Replicate 4	0.1	0.08	0.42	0.26
Replicate 4	0.739889	0.85555	0.908875	0.889466			Replicate 5	0.074	0.066	0.51	0.37
Replicate 5	0.71874	0.806214	0.857429	0.872601
Replicate 6	0.670881	0.75649	0.771875	0.809606
	7E: endpoint solidity drug treatments							7J: cell area @ 135 mins, corresponds to Fig 7 I
condition	Control	Cpd31	Y27632	Cdp31&Y2			condition	cntrl	Noc	Noc+cpd31	noc followed by Cpd31 rescue
Replicate 1	0.703908	0.591969	0.48714	0.473949			Replicate 1	1.07106	0.267015	0.711661	0.523881
Replicate 2	0.868039	0.757008	0.659923	0.596036			Replicate 2	1.05494	0.398023	0.702671	0.555032
Replicate 3	0.873705	0.826417	0.70418	0.616959			Replicate 3	1.13464	0.455713	0.765891	0.645687
Replicate 4	0.759003	0.62518	0.562536	0.486186			Replicate 4	1.04668	0.456464	1.00005	0.588863
Replicate 5	0.844595	0.759635	0.589923	0.513891
Replicate 6	0.880094	0.824768	0.661777	0.601917
